# Supplementary material for: Structural and Elemental Analysis of the Freshwater, Low-Mg Calcite Coralline Alga Pneophyllum cetinaensis
Source: Plants (Basel). 2020 Aug 24;9(9):1089. doi: 10.3390/plants9091089 (PMC7570384; doi:10.3390/plants9091089)
Supplement: Supplementary file 1 [file plants-09-01089-s001.zip]

Archive with 1 entries (1 files):
- plants-891785-supplementary-xml.docx
